# Supplementary material for: Assessment of Pregnant Women’s Satisfaction with Model of Care Initiative: Antenatal Care Service at Primary Health Care in Cluster One in Riyadh, Saudi Arabia
Source: Healthcare (Basel). 2022 Jan 13;10(1):151. doi: 10.3390/healthcare10010151 (PMC8775455; doi:10.3390/healthcare10010151)
Supplement: Supplementary file 1 [file healthcare-10-00151-s001.zip]

Archive with 2 entries (2 files):
- healthcare-1511944-Supplementary File S1.pdf
- healthcare-1511944-supplementary Table S1.pdf
